# Supplementary material for: Comparison of molecular surveillance methods to assess changes in the population genetics of Plasmodium falciparum in high transmission
Source: Front Parasitol. Author manuscript; Available in PMC 2023 Nov 29. (PMC10686283; doi:10.3389/fpara.2023.1067966)
Supplement: Data Sheet 1 [file NIHMS1892206-supplement-Data_Sheet_1.csv]

SNP ID#	Pf_01_000130573	Pf_01_000539044	Pf_02_000842803	Pf_04_000282592	Pf_05_000931601	Pf_06_000145472	Pf_07_000277104	Pf_07_000490877	Pf_07_000545046	Pf_07_000657939	Pf_07_000671839	Pf_07_000683772	Pf_07_000792356	Pf_07_001415182	Pf_08_000613716	Pf_09_000634010	Pf_10_000082376	Pf_11_000406215	Pf_13_000158614	Pf_13_001429265
Major allele	C	A	C	C	C	C	A	A	T	T	G	C	A	C	C	C	T	C	T	G
Minor allele	T	G	T	T	G	G	G	T	C	C	A	T		A	A	A	A	A	C	T
Isolate ID	A1	B1	A2	B2	A3	B3	B4	A5	B5	A6	B6	A7	B7	A8	B8	A9	B9	A11	B11	A12		# Double-allele calls	Call	# X (missing loci calls)
3	C	A	DAC	C	C	G	DAC	A	T	X	X	C	A	C	C	A	T	C	T	G		2	Multiclonal	2
16	C	A	C	T	C	C	DAC	A	T	X	G	C	A	C	C	C	T	C	T	G		1	Monoclonal	1
25	C	A	DAC	T	C	G	G	A	T	T	A	T	A	C	X	C	T	C	T	G		1	Monoclonal	1
32	T	A	X	C	C	C	DAC	A	T	T	DAC	DAC	A	C	C	C	T	C	T	G		3	Multiclonal	1
53	C	A	DAC	T	C	G	DAC	A	T	DAC	X	T	A	C	C	C	T	C	T	G		3	Multiclonal	1
54	C	A	C	C	C	C	A	A	T	C	DAC	C	A	C	C	A	T	C	T	G		1	Monoclonal	0
55	C	A	DAC	C	C	C	A	DAC	C	DAC	DAC	DAC	A	C	C	C	T	C	T	G		5	Multiclonal	0
60	C	A	C	T	C	C	DAC	A	T	X	X	T	A	C	C	A	T	C	T	G		1	Monoclonal	2
66	C	A	C	T	C	C	DAC	T	T	DAC	X	C	A	C	C	A	T	C	T	G		2	Multiclonal	1
70	C	A	C	T	C	C	G	A	T	DAC	X	T	A	C	C	A	T	C	T	G		1	Monoclonal	1
74	T	A	DAC	C	C	C	DAC	A	T	T	G	T	A	C	C	C	T	C	T	G		2	Multiclonal	0
98	T	A	C	DAC	C	C	DAC	A	T	X	G	X	A	C	X	X	T	C	T	G		2	Multiclonal	4
104	C	A	C	C	C	G	DAC	X	T	T	X	T	A	C	C	A	T	A	T	G		1	Monoclonal	2
106	C	A	C	C	C	C	DAC	T	T	DAC	G	T	A	C	C	A	T	C	T	G		2	Multiclonal	0
108	C	A	C	C	C	C	G	A	T	T	X	DAC	A	C	C	A	T	C	T	G		1	Monoclonal	1
111	C	A	C	X	C	C	DAC	A	T	DAC	X	C	A	C	A	A	T	C	T	G		2	Multiclonal	2
118	C	X	C	C	C	C	DAC	A	T	T	X	C	A	C	C	A	T	A	T	G		1	Monoclonal	2
125	T	A	X	C	C	C	DAC	A	T	C	A	T	A	C	C	A	T	C	T	G		1	Monoclonal	1
135	T	A	C	C	C	C	DAC	A	T	DAC	DAC	DAC	A	C	C	C	T	C	T	G		4	Multiclonal	0
163	X	A	C	C	C	C	A	A	T	C	DAC	T	A	C	A	DAC	T	C	T	G		2	Multiclonal	1
166	C	A	C	C	C	C	DAC	DAC	T	C	G	T	A	C	C	C	T	C	T	G		2	Multiclonal	0
187	C	A	X	T	C	C	DAC	A	T	X	G	X	A	C	A	A	T	C	T	G		1	Monoclonal	3
190	C	A	C	C	C	C	A	A	T	T	A	C	A	C	C	A	T	C	T	G		0	Monoclonal	0
201	C	A	C	C	C	C	A	DAC	T	DAC	G	T	A	C	C	X	T	C	T	G		2	Multiclonal	1
208	C	A	T	DAC	C	C	A	A	T	T	A	T	A	C	C	C	X	C	T	G		1	Monoclonal	1
210	C	A	X	DAC	C	C	DAC	T	T	X	A	C	A	C	C	C	T	C	T	G		2	Multiclonal	2
228	C	A	X	C	C	C	DAC	X	T	T	G	C	A	C	C	A	T	C	T	G		1	Monoclonal	2
234	C	A	DAC	C	C	C	DAC	A	T	T	DAC	DAC	A	C	C	A	T	C	T	G		4	Multiclonal	0
235	C	A	C	C	C	C	DAC	A	T	DAC	G	X	A	C	C	DAC	T	C	T	G		3	Multiclonal	1
237	C	G	C	C	G	G	A	A	T	T	A	DAC	A	C	C	C	T	C	T	G		1	Monoclonal	0
268	C	A	C	C	C	C	DAC	A	T	T	DAC	DAC	A	C	C	DAC	T	C	T	G		4	Multiclonal	0
333	C	A	C	C	C	C	DAC	A	T	T	G	C	A	C	C	C	T	C	T	G		1	Monoclonal	0
335	C	A	DAC	C	C	C	DAC	DAC	T	X	DAC	X	A	C	C	DAC	T	C	T	G		5	Multiclonal	2
340	C	A	DAC	C	C	C	DAC	A	T	DAC	DAC	DAC	A	C	C	DAC	T	C	T	G		6	Multiclonal	0
347	T	A	C	T	C	C	DAC	A	T	T	DAC	DAC	A	C	C	C	T	C	T	G		3	Multiclonal	0
349	C	A	C	C	C	C	A	DAC	T	T	A	T	A	C	C	A	T	C	T	G		1	Monoclonal	0
354	C	A	DAC	T	C	C	DAC	A	T	T	DAC	DAC	A	C	DAC	A	T	C	T	G		5	Multiclonal	0
401	T	A	DAC	T	C	C	DAC	DAC	T	DAC	DAC	DAC	A	C	C	C	T	C	C	G		6	Multiclonal	0
403	T	A	T	T	C	C	DAC	A	T	X	G	DAC	A	C	C	C	T	A	T	G		2	Multiclonal	1
405	C	G	C	DAC	C	G	DAC	A	T	DAC	DAC	DAC	A	C	C	X	T	C	T	G		5	Multiclonal	1
406	T	A	C	T	C	C	DAC	A	T	C	A	X	A	C	A	C	T	C	T	G		1	Monoclonal	1
407	C	A	C	T	C	C	DAC	DAC	T	DAC	DAC	T	A	C	C	C	T	C	T	G		4	Multiclonal	0
409	C	A	DAC	C	C	C	A	A	T	X	DAC	X	A	C	A	A	A	C	DAC	G		3	Multiclonal	2
420	C	A	C	T	C	C	DAC	A	T	DAC	G	C	A	C	A	C	T	C	T	G		2	Multiclonal	0
421	C	A	DAC	C	C	C	A	DAC	T	DAC	G	T	A	C	C	X	X	C	C	G		3	Multiclonal	2
425	C	A	C	C	C	C	DAC	X	T	T	G	T	A	C	C	C	T	A	T	G		1	Monoclonal	1
429	C	A	C	T	C	C	G	A	T	C	DAC	T	A	C	DAC	C	T	C	T	G		2	Multiclonal	0
430	T	A	X	DAC	C	C	A	A	T	T	G	C	A	C	C	DAC	T	C	T	G		2	Multiclonal	1
441	X	A	DAC	DAC	C	C	A	A	T	C	DAC	C	A	C	C	A	T	C	T	G		3	Multiclonal	1
443	X	A	C	T	C	C	A	A	T	DAC	DAC	DAC	A	C	C	C	T	C	T	G		3	Multiclonal	1
446	C	A	DAC	T	C	C	A	A	T	DAC	DAC	T	A	C	C	DAC	T	C	T	G		4	Multiclonal	0
453	C	A	DAC	DAC	C	C	A	A	T	C	G	DAC	A	C	A	X	T	C	T	G		3	Multiclonal	1
475	C	A	C	T	C	C	DAC	DAC	T	T	A	C	A	C	C	C	T	C	T	G		2	Multiclonal	0
497	C	G	C	T	C	C	DAC	A	T	C	G	T	A	C	C	C	T	C	T	G		1	Monoclonal	0
505	T	A	X	C	C	C	DAC	X	T	DAC	G	C	A	C	DAC	C	T	A	T	G		3	Multiclonal	2
512	C	A	C	DAC	C	C	A	DAC	T	DAC	X	DAC	A	C	C	X	T	C	T	G		4	Multiclonal	2
515	C	G	T	T	C	C	G	T	T	X	G	T	A	C	A	C	T	A	T	G		0	Monoclonal	1
516	C	G	T	C	C	C	A	A	T	DAC	G	T	A	C	C	C	T	C	T	G		1	Monoclonal	0
520	X	A	T	C	C	C	DAC	X	T	C	A	C	A	C	C	C	X	C	T	G		1	Monoclonal	3
542	C	A	DAC	T	C	C	DAC	A	T	DAC	X	DAC	A	C	C	X	T	C	T	G		4	Multiclonal	2
557	C	A	C	DAC	C	C	DAC	A	T	T	G	DAC	A	C	C	DAC	T	C	T	G		4	Multiclonal	0
559	X	A	T	X	C	X	DAC	T	T	DAC	G	C	A	C	C	A	T	C	T	T		2	Multiclonal	3
565	X	A	C	C	C	C	A	A	T	DAC	DAC	DAC	A	C	X	DAC	T	C	T	G		4	Multiclonal	2
569	C	A	X	C	C	C	A	A	T	T	A	C	A	C	C	A	T	C	T	G		0	Monoclonal	1
573	T	A	X	DAC	C	C	DAC	A	T	C	A	DAC	A	C	A	X	T	C	T	G		3	Multiclonal	2
603	C	A	C	C	G	C	DAC	A	T	X	G	C	A	C	C	A	T	A	T	G		1	Monoclonal	1
611	C	A	C	T	C	G	DAC	DAC	T	DAC	DAC	C	A	C	C	A	T	C	T	G		4	Multiclonal	0
614	C	A	C	T	C	C	DAC	DAC	T	T	A	T	A	C	C	C	T	C	T	G		2	Multiclonal	0
625	T	A	C	C	C	C	G	A	T	T	A	C	A	C	C	C	T	C	T	G		0	Monoclonal	0
629	C	A	DAC	C	C	C	A	DAC	T	DAC	DAC	T	A	C	DAC	A	T	C	T	G		5	Multiclonal	0
636	T	A	T	T	C	C	A	A	T	C	G	T	A	C	A	A	T	C	T	G		0	Monoclonal	0
650	T	A	C	C	C	C	DAC	A	T	T	G	T	A	C	A	C	T	C	T	T		1	Monoclonal	0
659	C	A	DAC	C	C	C	DAC	A	T	DAC	DAC	T	A	C	DAC	DAC	T	C	T	G		6	Multiclonal	0
662	C	A	C	C	C	C	DAC	X	T	X	A	C	A	C	C	C	T	C	T	G		1	Monoclonal	2
666	X	A	C	DAC	C	C	DAC	A	T	X	A	C	A	C	C	X	T	C	T	G		2	Multiclonal	3
667	C	A	C	T	C	C	DAC	X	T	X	A	C	A	C	C	A	T	C	T	G		1	Monoclonal	2
669	T	A	X	C	C	C	DAC	A	T	DAC	DAC	T	A	C	X	C	T	C	T	G		3	Multiclonal	2
679	C	A	C	T	C	C	A	T	T	T	A	T	A	C	C	C	T	A	T	G		0	Monoclonal	0
709	C	A	DAC	T	C	C	DAC	A	T	C	G	T	A	C	C	A	T	C	T	G		2	Multiclonal	0
711	C	A	T	C	C	C	DAC	T	T	C	G	C	A	C	A	A	T	C	T	G		1	Monoclonal	0
846	T	A	C	DAC	C	C	DAC	A	T	T	G	C	A	C	C	C	T	C	T	G		2	Multiclonal	0
880	C	A	C	C	C	C	DAC	A	T	T	DAC	DAC	A	C	DAC	DAC	T	C	T	G		5	Multiclonal	0
892	C	A	C	C	C	C	DAC	A	T	T	G	X	A	C	C	A	T	C	T	G		1	Monoclonal	1
924	C	A	C	T	C	C	G	DAC	T	C	A	X	A	C	X	X	T	C	T	G		1	Monoclonal	3
956	C	A	X	C	C	G	DAC	A	T	C	DAC	DAC	A	C	A	C	T	C	DAC	G		4	Multiclonal	1
1045	C	A	C	C	C	G	DAC	A	T	T	A	C	A	C	C	C	T	C	T	G		1	Monoclonal	0
1080	T	A	C	T	C	C	A	A	T	C	G	X	A	C	C	A	T	C	T	G		0	Monoclonal	1
1083	C	A	C	DAC	C	C	DAC	DAC	T	DAC	DAC	T	A	C	C	A	T	C	T	X		5	Multiclonal	1
1125	C	A	C	T	C	C	DAC	A	T	C	DAC	X	A	C	A	A	T	C	T	G		2	Multiclonal	1
1137	C	A	C	C	C	C	G	A	T	DAC	A	X	A	C	X	A	T	C	T	G		1	Monoclonal	2
1141	C	A	C	C	C	G	DAC	DAC	X	DAC	DAC	T	A	A	C	A	T	C	DAC	G		5	Multiclonal	1
1146	C	A	C	DAC	C	C	DAC	A	T	T	G	C	A	C	A	C	T	C	T	G		2	Multiclonal	0
1170	C	A	C	T	C	C	DAC	A	T	T	X	C	A	C	A	C	T	C	T	G		1	Monoclonal	1
1176	C	A	C	T	C	C	G	A	T	T	G	DAC	A	C	C	C	T	C	C	G		1	Monoclonal	0
1177	T	G	C	C	C	C	G	A	T	DAC	G	C	A	C	C	X	T	C	T	G		1	Monoclonal	1
1207	C	A	T	T	C	C	G	A	T	T	DAC	T	A	C	C	A	T	C	T	G		1	Monoclonal	0
1212	C	A	C	T	C	C	DAC	A	T	T	DAC	DAC	A	C	C	X	T	C	T	G		3	Multiclonal	1
1220	C	A	C	C	C	C	DAC	DAC	T	DAC	DAC	C	A	C	C	X	T	C	T	G		4	Multiclonal	1
1311	T	A	T	C	C	C	DAC	A	T	DAC	DAC	T	A	C	C	A	T	C	T	G		3	Multiclonal	0
1326	T	A	C	T	C	C	DAC	T	T	C	A	C	A	C	C	A	T	C	T	G		1	Monoclonal	0
1357	C	A	T	C	C	C	DAC	A	T	C	A	C	A	C	DAC	A	T	C	T	G		2	Multiclonal	0
1394	C	A	T	DAC	C	C	DAC	A	T	DAC	DAC	T	A	C	C	X	X	C	T	G		4	Multiclonal	2
1411	C	A	DAC	T	C	C	G	A	T	DAC	DAC	T	A	C	C	A	T	C	T	G		3	Multiclonal	0
1425	C	A	C	C	C	C	G	A	T	DAC	DAC	T	A	C	X	C	T	C	T	G		2	Multiclonal	1
1430	T	A	DAC	T	C	C	G	A	T	DAC	DAC	T	A	C	X	DAC	T	A	T	G		4	Multiclonal	1
1432	C	X	C	T	C	G	G	A	T	C	A	C	A	C	C	C	T	C	T	G		0	Monoclonal	1
1454	C	A	C	C	C	C	DAC	A	T	DAC	G	C	A	C	C	C	T	C	T	G		2	Multiclonal	0
1485	C	A	C	T	C	C	DAC	A	T	T	G	C	A	C	A	C	X	A	T	G		1	Monoclonal	1
1491	C	A	T	T	C	C	DAC	A	T	C	G	T	A	C	C	C	T	C	T	G		1	Monoclonal	0
1494	T	A	C	T	C	C	DAC	A	T	T	G	T	A	C	A	X	T	C	T	G		1	Monoclonal	1
1508	C	A	C	C	C	C	DAC	A	T	T	G	T	A	C	C	DAC	T	C	T	G		2	Multiclonal	0
1510	X	A	C	C	C	C	A	A	T	T	DAC	X	A	C	X	A	T	C	T	G		1	Monoclonal	3
1516	C	A	C	C	C	C	A	A	T	C	G	C	A	C	A	X	T	C	T	G		0	Monoclonal	1
1524	C	A	T	C	C	C	X	A	T	DAC	DAC	C	A	C	C	C	T	C	T	G		2	Multiclonal	1
1527	T	G	T	C	C	C	DAC	A	T	C	G	C	A	C	A	A	T	A	DAC	G		2	Multiclonal	0
1551	T	A	C	T	C	G	DAC	A	T	T	DAC	C	A	C	C	C	T	C	T	G		2	Multiclonal	0
1558	C	A	T	T	C	C	DAC	A	T	C	G	DAC	A	C	C	X	T	C	T	G		2	Multiclonal	1
1561	T	A	C	T	C	C	DAC	A	T	T	G	DAC	A	C	C	A	T	C	T	G		2	Multiclonal	0
1574	C	A	T	T	C	C	DAC	A	T	T	A	C	A	C	C	C	T	C	T	G		1	Monoclonal	0
1587	C	A	T	T	C	G	G	A	T	C	G	C	A	C	A	A	T	C	T	X		0	Monoclonal	1
1606	C	A	T	C	C	C	DAC	A	T	DAC	A	C	A	C	C	C	T	C	T	G		2	Multiclonal	0
1610	C	A	T	T	C	C	DAC	T	T	T	A	C	A	C	C	C	T	A	T	G		1	Monoclonal	0
1625	T	A	C	DAC	C	C	A	A	T	T	A	C	A	C	A	A	T	C	T	G		1	Monoclonal	0
1633	C	A	C	C	C	C	DAC	A	T	C	G	T	A	C	C	C	T	C	T	G		1	Monoclonal	0
1646	C	A	T	DAC	C	C	DAC	T	T	C	G	T	A	C	C	A	T	C	T	G		2	Multiclonal	0
1685	C	A	C	T	C	C	DAC	X	T	T	G	T	A	A	C	C	T	C	T	G		1	Monoclonal	1
1707	C	A	T	C	C	C	DAC	DAC	T	DAC	A	T	A	C	C	C	T	C	T	G		3	Multiclonal	0
1710	C	A	C	C	C	C	DAC	A	T	DAC	A	C	A	C	C	C	T	C	T	G		2	Multiclonal	0
1714	C	A	C	T	C	C	DAC	A	T	T	A	C	A	C	C	C	T	C	T	G		1	Monoclonal	0
1718	C	A	DAC	C	C	C	G	A	T	T	G	T	A	C	C	C	T	C	T	T		1	Monoclonal	0
1720	C	A	C	T	C	C	DAC	A	T	DAC	DAC	T	A	C	C	C	T	C	T	G		3	Multiclonal	0
1723	C	A	T	C	C	C	DAC	X	T	C	A	C	A	C	A	A	T	C	T	G		1	Monoclonal	1
1757	C	A	C	T	C	C	DAC	DAC	T	T	A	C	A	C	C	X	T	C	T	G		2	Multiclonal	1
1774	C	A	T	T	C	C	G	T	T	T	A	T	A	C	A	C	T	C	T	G		0	Monoclonal	0
1789	C	A	C	C	C	C	DAC	T	T	T	G	C	A	C	A	X	T	C	T	G		1	Monoclonal	1
1790	T	A	T	C	C	C	DAC	A	T	DAC	DAC	DAC	A	C	C	X	T	C	T	G		4	Multiclonal	1
1792	T	A	C	C	C	C	G	T	T	C	A	T	A	C	C	A	T	C	T	G		0	Monoclonal	0
1799	C	G	X	C	C	C	G	DAC	T	DAC	DAC	DAC	A	C	C	X	T	A	T	G		4	Multiclonal	2
1823	T	A	C	C	C	C	DAC	A	T	DAC	G	T	A	C	C	X	T	C	T	G		2	Multiclonal	1
1828	C	A	C	C	C	C	DAC	X	T	T	A	C	A	C	C	C	T	C	T	G		1	Monoclonal	1
1853	C	A	C	C	C	C	A	A	T	T	A	C	A	C	C	X	X	A	T	G		0	Monoclonal	2
1862	T	A	C	C	C	G	DAC	A	T	DAC	A	DAC	A	C	DAC	DAC	T	C	T	G		5	Multiclonal	0
1872	T	A	C	C	C	C	DAC	A	T	T	A	C	A	C	C	A	T	C	T	G		1	Monoclonal	0
1874	T	A	C	C	C	C	G	A	T	DAC	DAC	DAC	A	C	C	DAC	T	C	DAC	G		5	Multiclonal	0
1877	C	A	C	C	C	C	DAC	A	T	T	G	C	A	C	C	C	T	C	T	G		1	Monoclonal	0
1879	T	A	X	C	C	C	DAC	A	T	DAC	A	T	A	C	C	C	T	C	T	G		2	Multiclonal	1
1885	C	A	C	C	C	C	G	A	T	DAC	A	T	A	C	C	C	T	C	C	G		1	Monoclonal	0
1886	C	A	T	C	C	C	DAC	A	T	T	A	T	A	C	C	A	T	C	T	T		1	Monoclonal	0
1893	T	A	T	C	C	C	A	A	T	DAC	A	T	A	C	C	A	T	C	T	G		1	Monoclonal	0
1902	C	A	C	C	C	C	A	T	T	T	A	C	A	C	C	A	T	C	T	G		0	Monoclonal	0
1906	C	A	T	C	C	C	A	A	T	T	A	T	A	C	C	A	T	C	T	G		0	Monoclonal	0
1920	T	A	T	C	C	C	A	T	T	C	G	C	A	C	A	A	A	C	T	G		0	Monoclonal	0
1921	C	A	C	C	C	G	A	DAC	T	DAC	DAC	DAC	A	C	DAC	C	T	C	T	G		5	Multiclonal	0
1922	T	A	C	C	C	C	A	A	T	T	A	C	A	C	C	A	T	C	DAC	G		1	Monoclonal	0
1925	C	A	T	C	C	C	A	A	T	T	DAC	T	A	C	C	X	T	C	T	G		1	Monoclonal	1
1929	C	A	C	C	C	C	A	A	T	DAC	A	C	A	C	C	X	T	C	T	G		1	Monoclonal	1
1998	C	X	C	C	C	C	A	T	T	T	G	C	A	C	A	C	T	C	C	G		0	Monoclonal	1
