# Supplementary material for: Comparison of molecular surveillance methods to assess changes in the population genetics of Plasmodium falciparum in high transmission
Source: Front Parasitol. Author manuscript; Available in PMC 2023 Nov 29. (PMC10686283; doi:10.3389/fpara.2023.1067966)
Supplement: Data Sheet 2 [file NIHMS1892206-supplement-Data_Sheet_2.csv]

SNP ID#	Pf_01_000130573	Pf_01_000539044	Pf_02_000842803	Pf_04_000282592	Pf_05_000931601	Pf_06_000145472	Pf_07_000277104	Pf_07_000490877	Pf_07_000545046	Pf_07_000657939	Pf_07_000671839	Pf_07_000683772	Pf_07_000792356	Pf_07_001415182	Pf_08_000613716	Pf_09_000634010	Pf_10_000082376	Pf_11_000406215	Pf_13_000158614	Pf_13_001429265
Major allele	C	A	C	C	C	C	G	A	T	T	G	T	A	C	C	T	T	C	T	G
Minor allele	T	G	T	T	G	G	A	T	C	C	A	C	C	A	A	C	A	A	C	T
Isolate ID	A1	B1	A2	B2	A3	B3	B4	A5	B5	A6	B6	A7	B7	A8	B8	A9	B9	A11	B11	A12		# Double-allele calls	Call	# X (missing loci calls)
31	C	A	C	T	C	G	G	X	T	T	DAC	C	A	C	C	T	T	C	T	G		1	Monoclonal	1
32	X	A	C	T	C	G	DAC	T	X	X	A	C	A	C	C	T	T	C	C	G		1	Monoclonal	3
33	C	X	C	T	C	G	DAC	T	T	X	A	C	A	C	C	C	T	C	T	G		1	Monoclonal	2
39	C	A	C	T	C	G	DAC	X	T	T	A	C	A	C	C	T	T	C	T	G		1	Monoclonal	1
47	C	A	C	T	C	G	G	X	T	X	A	C	A	A	C	T	T	C	T	G		0	Monoclonal	2
48	C	X	C	C	C	C	DAC	T	T	X	A	C	A	C	C	T	T	A	T	G		1	Monoclonal	2
70	A	A	C	C	C	G	G	X	T	DAC	A	C	A	C	A	T	T	C	DAC	G		2	Multiclonal	1
76	C	A	C	X	C	C	DAC	T	T	X	A	C	A	C	C	T	T	C	T	G		1	Monoclonal	2
83	T	X	C	C	C	G	DAC	T	T	T	DAC	C	A	C	C	T	T	A	T	T		2	Multiclonal	1
87	C	A	C	C	C	G	DAC	T	T	T	G	T	A	C	C	T	T	C	T	G		1	Monoclonal	0
102	C	A	C	C	C	C	DAC	T	X	DAC	X	T	A	A	C	T	T	C	T	T		2	Multiclonal	2
119	T	A	C	T	C	G	DAC	X	T	C	A	T	A	C	C	T	T	A	T	G		1	Monoclonal	1
120	T	A	C	T	C	G	DAC	T	T	C	G	T	A	C	C	C	T	C	T	G		1	Monoclonal	0
147	X	A	C	T	C	G	DAC	T	T	T	G	T	A	C	C	C	T	C	T	G		1	Monoclonal	1
151	T	G	C	C	C	G	DAC	T	T	DAC	G	T	A	C	C	T	T	A	DAC	G		3	Multiclonal	0
162	C	G	C	T	C	G	G	T	T	C	A	T	A	A	C	T	T	C	C	G		0	Monoclonal	0
180	C	A	C	T	C	G	DAC	T	T	DAC	DAC	T	A	C	C	C	T	C	T	G		3	Multiclonal	0
190	T	G	C	T	C	G	DAC	T	T	C	G	T	A	C	C	C	T	C	DAC	G		2	Multiclonal	0
194	T	A	C	C	C	G	DAC	T	T	T	G	C	A	C	C	T	T	A	T	G		1	Monoclonal	0
212	C	G	C	T	C	G	G	X	T	C	G	T	A	A	A	T	T	A	T	T		0	Monoclonal	1
253	C	A	T	C	G	C	DAC	T	T	C	A	T	A	C	C	T	T	A	T	G		1	Monoclonal	0
257	T	A	C	T	C	G	DAC	T	T	T	A	T	C	C	C	C	T	C	DAC	G		2	Multiclonal	0
277	C	A	C	T	C	C	DAC	A	T	T	G	T	A	C	A	C	T	C	T	G		1	Monoclonal	0
282	T	G	C	C	C	G	G	T	T	C	G	T	A	A	C	T	T	C	C	G		0	Monoclonal	0
291	T	G	C	T	C	G	A	X	T	X	DAC	T	A	C	C	C	T	C	T	G		1	Monoclonal	2
294	C	A	C	C	C	G	DAC	T	T	T	G	T	A	C	C	C	T	C	T	G		1	Monoclonal	0
326	X	A	C	T	C	G	DAC	X	T	DAC	DAC	T	A	C	C	C	T	C	T	G		3	Multiclonal	2
331	C	A	C	T	C	G	A	T	T	T	G	T	A	C	C	T	T	A	T	G		0	Monoclonal	0
377	T	A	C	T	C	G	DAC	T	T	C	G	T	A	C	C	C	T	C	T	G		1	Monoclonal	0
383	C	A	T	C	C	G	DAC	A	T	DAC	DAC	T	X	C	C	T	T	C	T	G		3	Multiclonal	1
401	C	A	C	T	C	C	DAC	A	T	C	DAC	C	A	C	C	T	T	A	T	G		2	Multiclonal	0
403	T	A	C	DAC	C	C	DAC	T	T	T	DAC	T	A	C	C	C	T	C	T	G		3	Multiclonal	0
410	C	A	C	T	C	C	G	DAC	T	DAC	DAC	C	A	C	C	C	T	C	T	G		3	Multiclonal	0
414	X	A	C	C	C	DAC	DAC	DAC	T	T	DAC	T	A	C	C	C	T	C	T	G		4	Multiclonal	1
442	C	A	C	DAC	C	C	DAC	X	T	T	DAC	T	A	C	A	C	T	C	T	X		3	Multiclonal	2
443	C	A	C	T	C	C	DAC	A	T	X	DAC	T	A	C	A	C	T	C	T	G		2	Multiclonal	1
455	C	A	C	C	C	G	G	T	T	C	A	T	A	C	C	T	T	C	T	G		0	Monoclonal	0
459	T	A	C	C	C	G	DAC	T	X	C	G	X	A	A	C	T	T	C	DAC	G		2	Multiclonal	2
465	C	A	C	DAC	C	G	DAC	A	T	C	G	T	A	C	C	C	T	C	T	G		2	Multiclonal	0
489	X	A	C	T	C	G	DAC	A	T	DAC	DAC	T	A	C	C	C	T	C	T	G		3	Multiclonal	1
493	T	A	C	T	C	G	G	A	T	C	DAC	T	A	C	C	T	T	C	C	G		1	Monoclonal	0
495	T	G	C	C	C	G	G	A	T	DAC	G	T	A	A	C	T	T	C	DAC	G		2	Multiclonal	0
499	C	A	C	T	C	G	G	A	T	T	G	T	A	C	C	T	T	C	T	G		0	Monoclonal	0
517	X	A	C	T	C	G	DAC	A	T	T	G	T	A	C	A	T	T	C	T	G		1	Monoclonal	1
520	X	A	C	C	C	G	DAC	A	T	T	DAC	T	C	C	C	C	T	C	T	G		2	Multiclonal	1
526	T	A	C	DAC	C	G	A	A	T	T	G	T	A	C	C	T	A	C	T	G		1	Monoclonal	0
538	T	A	C	C	C	G	DAC	A	T	T	DAC	T	A	C	C	T	T	C	T	G		2	Multiclonal	0
543	T	A	C	T	C	C	DAC	A	T	T	DAC	C	A	C	C	T	T	C	T	T		2	Multiclonal	0
555	C	A	C	C	C	G	DAC	A	T	T	DAC	T	A	C	C	T	T	C	T	G		2	Multiclonal	0
566	C	A	C	DAC	C	X	DAC	A	T	T	DAC	C	A	C	C	T	X	C	T	G		3	Multiclonal	2
576	C	A	C	T	C	G	G	A	T	T	G	C	A	C	C	T	A	C	T	G		0	Monoclonal	0
580	C	A	C	C	C	G	G	A	T	T	DAC	T	A	C	C	T	T	C	T	G		1	Monoclonal	0
585	T	G	C	T	C	G	G	A	T	DAC	A	X	A	C	C	T	X	A	C	G		1	Monoclonal	2
589	C	X	C	T	C	G	G	A	T	T	G	T	A	C	C	T	A	C	T	G		0	Monoclonal	1
598	C	A	C	C	C	G	DAC	A	T	T	DAC	T	A	C	C	X	T	C	T	G		2	Multiclonal	1
607	C	A	C	T	C	X	DAC	A	T	T	DAC	T	A	C	C	T	X	A	T	G		2	Multiclonal	2
648	C	A	C	T	C	C	DAC	A	T	T	G	T	A	C	C	T	T	C	T	G		1	Monoclonal	0
672	T	A	C	T	C	G	DAC	A	T	T	DAC	T	A	C	C	T	T	C	T	G		2	Multiclonal	0
673	T	A	C	C	C	G	DAC	A	T	T	G	T	A	C	C	T	X	C	T	G		1	Monoclonal	1
746	T	A	C	C	C	C	G	A	T	T	DAC	C	A	C	C	T	T	C	T	T		1	Monoclonal	0
750	C	A	C	C	C	G	G	A	T	T	X	T	A	C	C	T	T	C	T	G		0	Monoclonal	1
754	C	A	C	C	C	G	X	T	X	T	A	C	A	C	C	T	T	C	T	G		0	Monoclonal	2
755	T	G	C	C	C	G	DAC	A	T	DAC	A	X	A	A	C	T	DAC	A	DAC	G		4	Multiclonal	1
761	T	A	C	T	C	G	DAC	A	T	T	X	T	A	C	C	T	T	C	T	G		1	Monoclonal	1
773	C	A	C	T	C	C	DAC	A	T	T	G	T	A	C	C	T	T	C	T	G		1	Monoclonal	0
780	T	A	C	T	C	G	DAC	A	T	T	G	C	A	C	C	T	T	C	T	G		1	Monoclonal	0
783	C	A	C	T	C	G	DAC	A	T	T	DAC	T	A	C	C	T	T	C	T	G		2	Multiclonal	0
791	C	A	C	T	C	G	G	A	T	T	DAC	T	A	C	C	T	T	C	T	X		1	Monoclonal	1
802	C	G	C	C	C	G	DAC	A	T	T	A	X	A	A	C	T	T	C	C	G		1	Monoclonal	1
815	T	A	C	T	C	DAC	DAC	A	T	T	G	T	A	C	C	T	T	A	T	G		2	Multiclonal	0
843	T	A	C	DAC	C	G	A	A	T	T	A	X	A	C	C	T	T	C	T	G		1	Monoclonal	1
845	C	A	C	C	C	C	DAC	A	T	T	G	C	A	C	C	T	T	C	T	G		1	Monoclonal	0
846	C	G	C	DAC	C	G	DAC	A	T	DAC	A	T	A	A	C	T	T	C	DAC	G		4	Multiclonal	0
849	C	G	C	T	C	G	DAC	A	T	T	G	T	A	A	C	T	T	C	C	G		1	Monoclonal	0
864	C	A	C	C	C	G	DAC	A	T	T	G	T	A	C	C	T	T	C	DAC	G		2	Multiclonal	0
896	C	A	C	T	C	X	DAC	A	T	T	G	C	A	C	C	T	T	C	T	G		1	Monoclonal	1
905	C	A	C	T	C	X	G	A	T	T	G	T	A	C	C	T	T	C	T	G		0	Monoclonal	1
908	T	A	C	C	C	G	DAC	A	T	T	A	T	A	C	C	T	T	C	T	G		1	Monoclonal	0
915	T	A	C	C	C	G	DAC	A	T	T	G	T	A	C	C	T	T	C	T	G		1	Monoclonal	0
916	C	G	C	C	C	G	G	A	T	DAC	A	X	A	A	C	T	DAC	A	C	G		2	Multiclonal	1
924	T	A	C	C	C	C	DAC	A	T	T	G	C	A	C	C	T	T	C	T	G		1	Monoclonal	0
926	C	A	C	C	C	DAC	DAC	A	T	T	A	C	A	C	C	T	A	C	T	G		2	Multiclonal	0
938	C	A	C	C	C	C	A	A	T	T	G	C	A	C	C	T	X	A	T	G		0	Monoclonal	1
943	T	A	C	C	C	DAC	DAC	A	T	T	DAC	T	X	C	C	T	T	C	T	G		3	Multiclonal	1
949	T	A	C	C	C	C	DAC	T	T	T	DAC	T	A	C	C	T	X	C	T	G		2	Multiclonal	1
952	T	A	C	C	C	G	DAC	A	X	T	DAC	C	X	C	C	T	X	C	T	G		2	Multiclonal	3
954	T	A	C	C	C	G	G	T	C	T	G	T	A	A	C	T	T	C	DAC	G		1	Monoclonal	0
975	C	A	T	C	C	G	DAC	T	T	T	G	T	A	C	C	T	X	C	T	G		1	Monoclonal	1
983	T	A	C	C	C	X	DAC	T	T	T	G	T	A	C	C	T	T	C	T	G		1	Monoclonal	1
1002	C	A	C	C	C	G	G	T	T	T	DAC	T	A	C	C	T	T	C	DAC	G		2	Multiclonal	0
1021	C	A	C	C	C	G	DAC	T	T	T	G	T	A	C	C	C	X	C	T	T		1	Monoclonal	1
1043	T	A	C	C	C	G	DAC	T	T	T	G	T	A	C	C	T	T	C	T	G		1	Monoclonal	0
1088	C	A	C	C	C	C	DAC	T	T	T	G	T	A	C	C	T	T	C	T	G		1	Monoclonal	0
1094	C	A	C	C	C	C	DAC	T	T	T	G	T	A	C	C	T	X	C	T	G		1	Monoclonal	1
1102	T	A	C	C	C	C	DAC	T	T	T	G	T	A	C	C	T	A	C	T	G		1	Monoclonal	0
1103	C	A	T	C	C	C	DAC	T	T	T	G	T	A	C	C	T	X	C	T	G		1	Monoclonal	1
1114	T	A	C	C	C	C	DAC	T	T	T	DAC	T	A	C	C	T	T	C	DAC	G		3	Multiclonal	0
1121	T	A	C	C	G	C	DAC	T	T	T	G	T	A	C	C	T	T	C	T	G		1	Monoclonal	0
1126	C	A	C	C	C	C	DAC	T	T	DAC	G	T	A	C	C	T	X	C	T	G		2	Multiclonal	1
1131	C	X	C	C	C	C	DAC	T	T	T	G	T	A	C	C	T	A	C	DAC	G		2	Multiclonal	1
1134	C	A	C	C	C	C	DAC	T	T	T	G	T	A	C	C	T	T	C	T	G		1	Monoclonal	0
1136	T	A	C	C	C	C	DAC	T	T	T	G	T	A	C	C	T	T	C	T	G		1	Monoclonal	0
1140	C	A	C	C	C	C	DAC	DAC	T	T	G	T	A	C	C	T	T	C	T	G		2	Multiclonal	0
1141	T	A	C	C	C	C	DAC	T	T	DAC	G	T	A	C	C	T	A	C	T	G		2	Multiclonal	0
1172	T	G	C	C	C	C	DAC	T	T	T	DAC	T	A	C	C	T	T	C	C	G		2	Multiclonal	0
1175	T	A	C	C	C	C	DAC	T	T	T	G	T	A	C	C	C	T	C	T	G		1	Monoclonal	0
1178	X	A	C	C	C	C	DAC	T	T	T	G	T	A	C	C	T	T	C	T	G		1	Monoclonal	1
1183	C	A	C	C	C	C	DAC	T	T	T	G	T	A	C	C	T	A	C	T	G		1	Monoclonal	0
1198	C	G	C	C	C	C	DAC	T	C	T	DAC	X	A	C	C	T	A	C	DAC	G		3	Multiclonal	1
1202	C	G	C	C	C	C	DAC	T	C	T	A	T	A	A	C	T	T	C	T	G		1	Monoclonal	0
1222	X	A	C	C	C	C	DAC	T	T	DAC	G	T	A	C	C	T	T	C	T	G		2	Multiclonal	1
1226	C	A	C	C	C	C	DAC	T	T	T	G	T	A	C	C	T	X	C	T	G		1	Monoclonal	1
1231	C	A	C	C	C	C	DAC	T	T	T	G	T	A	C	C	C	T	C	T	G		1	Monoclonal	0
1235	T	A	C	C	C	C	DAC	T	T	C	G	T	A	C	C	T	A	C	T	T		1	Monoclonal	0
1236	C	A	C	C	C	C	DAC	T	T	T	G	T	A	C	C	T	T	C	T	G		1	Monoclonal	0
1239	C	A	C	C	C	C	DAC	T	T	T	G	T	A	C	C	T	T	C	T	G		1	Monoclonal	0
1249	C	A	C	C	C	C	DAC	DAC	T	T	G	T	A	C	C	C	T	C	T	G		2	Multiclonal	0
1265	C	A	C	C	C	C	DAC	T	T	T	G	T	A	C	C	T	T	C	T	G		1	Monoclonal	0
1280	C	A	C	C	C	G	DAC	T	C	T	A	T	A	C	C	T	T	C	DAC	G		2	Multiclonal	0
1290	T	A	C	C	C	C	DAC	DAC	T	T	G	T	A	C	C	T	T	C	T	G		2	Multiclonal	0
1291	C	A	C	C	C	C	DAC	T	T	DAC	G	T	A	C	C	T	X	C	T	G		2	Multiclonal	1
1293	C	A	C	C	C	C	DAC	T	C	T	DAC	T	A	C	C	C	T	C	T	G		2	Multiclonal	0
1331	X	A	C	C	C	C	DAC	T	T	T	DAC	T	A	C	C	T	T	C	T	G		2	Multiclonal	1
1346	C	A	C	C	C	C	DAC	T	T	T	G	T	A	C	C	C	A	C	T	G		1	Monoclonal	0
1347	C	A	C	C	C	C	DAC	T	T	T	G	T	A	C	C	T	T	C	T	G		1	Monoclonal	0
1356	C	A	C	DAC	C	C	DAC	T	T	T	G	T	A	C	C	T	X	C	T	G		2	Multiclonal	1
1365	C	G	C	DAC	C	C	DAC	T	T	T	A	T	A	C	C	T	T	C	T	G		2	Multiclonal	0
1367	C	A	C	C	C	C	DAC	T	C	T	G	T	A	C	C	T	T	C	T	G		1	Monoclonal	0
1377	C	A	C	C	C	C	DAC	T	T	T	G	T	A	C	C	C	T	C	T	G		1	Monoclonal	0
1386	C	A	C	C	C	C	DAC	T	T	T	G	T	A	C	C	T	T	C	T	G		1	Monoclonal	0
1392	C	A	C	C	C	C	DAC	A	T	T	G	T	A	C	C	T	T	C	T	G		1	Monoclonal	0
1402	T	A	C	T	C	C	DAC	A	T	T	G	T	A	C	C	T	T	C	T	G		1	Monoclonal	0
1403	C	A	C	T	C	C	DAC	A	T	T	G	C	A	C	C	C	T	C	T	G		1	Monoclonal	0
1416	T	A	C	T	C	C	DAC	A	T	T	G	C	A	C	C	C	T	C	C	G		1	Monoclonal	0
1435	C	G	C	DAC	C	G	DAC	X	T	T	G	T	A	C	C	T	T	C	T	G		2	Multiclonal	1
1467	C	A	C	T	C	C	DAC	A	T	T	G	C	A	C	C	T	T	C	T	X		1	Monoclonal	1
1479	C	G	C	C	C	C	A	T	T	T	G	C	A	C	C	C	X	C	C	T		0	Monoclonal	1
1484	X	A	C	DAC	C	C	A	A	T	T	G	C	A	C	C	T	T	C	T	G		1	Monoclonal	1
1492	X	A	C	T	C	C	A	A	T	T	G	C	A	A	C	T	T	C	T	X		0	Monoclonal	2
1494	C	A	C	T	C	C	A	A	T	T	G	C	C	C	C	T	T	C	T	T		0	Monoclonal	0
1500	C	A	C	DAC	C	C	A	T	T	T	G	C	A	A	C	T	T	C	T	T		1	Monoclonal	0
1518	C	A	C	DAC	C	C	A	A	T	T	G	C	A	A	C	T	T	C	T	T		1	Monoclonal	0
1534	X	A	C	T	C	C	DAC	A	T	T	G	C	A	C	C	T	T	C	T	G		1	Monoclonal	1
1536	C	A	C	DAC	C	C	DAC	A	T	T	G	C	C	C	C	T	X	C	T	T		2	Multiclonal	1
1539	X	A	X	X	C	X	DAC	T	T	T	G	C	C	C	C	T	T	C	T	T		1	Monoclonal	4
1568	T	A	C	DAC	C	C	DAC	A	T	T	G	C	A	C	C	T	T	C	T	G		2	Multiclonal	0
1587	X	A	C	DAC	C	C	DAC	A	T	T	G	C	A	C	C	T	T	C	T	T		2	Multiclonal	1
1595	T	A	C	C	C	C	DAC	A	T	T	G	C	A	C	C	T	T	C	T	G		1	Monoclonal	0
1600	T	A	C	C	C	C	DAC	A	T	T	G	C	A	C	C	T	X	C	T	T		1	Monoclonal	1
1613	C	A	C	T	C	C	DAC	X	T	T	G	C	A	A	C	C	T	C	T	G		1	Monoclonal	1
1623	T	A	C	DAC	X	C	A	A	T	T	G	C	A	A	C	T	T	C	T	X		1	Monoclonal	2
1630	T	A	C	T	C	C	A	A	T	T	G	C	A	C	C	T	T	C	T	X		0	Monoclonal	1
1643	X	A	X	T	C	X	DAC	A	T	T	G	C	A	C	C	T	T	C	T	T		1	Monoclonal	3
1666	T	G	C	DAC	C	C	DAC	A	T	T	G	T	A	A	C	T	T	C	T	G		2	Multiclonal	0
1693	X	A	C	C	C	C	DAC	A	T	T	G	C	A	C	C	T	X	C	T	G		1	Monoclonal	2
1697	X	A	C	C	X	C	DAC	A	T	T	G	C	A	A	C	T	T	C	T	T		1	Monoclonal	2
1736	T	A	C	DAC	C	C	DAC	A	T	T	G	C	A	A	C	T	T	C	T	G		2	Multiclonal	0
1740	T	A	C	C	G	C	DAC	A	T	T	G	C	A	A	C	T	T	C	T	G		1	Monoclonal	0
1832	T	A	C	C	X	C	DAC	X	T	T	G	C	A	C	C	T	T	C	T	G		1	Monoclonal	2
1842	T	A	C	DAC	C	C	A	A	T	T	G	C	A	A	C	T	T	C	T	G		1	Monoclonal	0
1860	T	A	C	C	C	C	DAC	A	T	T	G	C	A	C	C	T	T	C	T	G		1	Monoclonal	0
1861	T	G	C	T	X	C	DAC	A	T	T	G	C	C	A	C	T	T	C	T	G		1	Monoclonal	1
1865	T	A	C	T	C	C	DAC	A	T	T	G	C	A	C	C	T	T	C	T	G		1	Monoclonal	0
1869	T	A	C	T	C	C	DAC	A	T	T	G	C	C	C	C	T	X	C	T	G		1	Monoclonal	1
1878	C	A	C	T	C	C	DAC	A	T	T	G	C	A	C	C	T	T	C	T	T		1	Monoclonal	0
1896	T	A	C	C	C	C	DAC	A	T	T	G	C	A	C	C	T	T	C	T	G		1	Monoclonal	0
1913	T	G	T	C	C	C	A	T	T	T	DAC	T	A	A	A	T	T	C	C	T		1	Monoclonal	0
1921	X	A	X	DAC	C	X	DAC	A	T	T	G	C	A	A	A	T	T	C	DAC	G		3	Multiclonal	3
1950	T	A	C	DAC	C	C	DAC	A	T	T	G	C	A	C	C	T	T	C	T	G		2	Multiclonal	0
1958	C	A	C	DAC	C	C	DAC	A	T	T	G	C	A	C	C	T	X	C	T	G		2	Multiclonal	1
1971	C	A	C	DAC	X	C	DAC	A	T	T	G	C	A	C	C	T	X	C	T	T		2	Multiclonal	2
1980	T	A	C	T	C	C	DAC	A	T	T	G	C	A	A	A	C	T	C	T	G		1	Monoclonal	0
1981	C	A	C	C	C	C	DAC	A	T	T	G	C	A	C	C	T	T	C	T	G		1	Monoclonal	0
2015	X	A	C	DAC	C	C	DAC	A	T	T	G	C	A	A	C	T	T	C	T	G		2	Multiclonal	1
2018	X	A	C	C	C	C	DAC	A	T	T	G	C	A	C	C	T	T	C	T	G		1	Monoclonal	1
2030	T	A	T	C	C	G	DAC	A	T	T	G	C	A	C	C	C	T	C	T	G		1	Monoclonal	0
2032	X	A	C	C	C	C	DAC	A	T	T	G	C	A	C	C	T	T	C	T	G		1	Monoclonal	1
2051	T	A	T	T	C	C	DAC	A	T	T	G	C	A	C	C	T	T	C	T	X		1	Monoclonal	1
2217	T	A	C	T	C	C	DAC	A	T	T	G	C	A	C	C	T	T	C	T	G		1	Monoclonal	0
2221	C	A	C	C	C	C	DAC	A	T	T	G	C	A	C	C	T	X	C	T	X		1	Monoclonal	2
2225	T	G	C	DAC	C	G	A	T	T	T	G	T	C	A	A	T	T	C	DAC	G		2	Multiclonal	0
2230	C	A	C	C	C	C	DAC	A	T	T	G	C	A	C	C	C	X	C	T	G		1	Monoclonal	1
2260	T	A	C	C	G	C	DAC	A	T	T	G	C	A	C	C	T	T	C	T	X		1	Monoclonal	1
2264	T	A	C	DAC	X	C	DAC	A	T	T	G	C	A	C	C	T	T	C	T	G		2	Multiclonal	1
2313	T	A	C	DAC	C	C	DAC	A	T	T	G	C	A	C	C	T	T	C	T	X		2	Multiclonal	1
2335	T	A	C	DAC	G	C	DAC	A	T	T	G	C	A	C	C	T	X	C	T	X		2	Multiclonal	2
2369	T	G	C	DAC	X	C	A	T	T	T	DAC	T	A	A	C	T	T	C	T	G		2	Multiclonal	1
2391	C	A	C	C	C	C	DAC	A	T	T	G	C	A	C	C	T	T	C	T	G		1	Monoclonal	0
2405	T	A	C	T	C	C	DAC	A	T	T	G	C	A	A	C	T	T	C	T	G		1	Monoclonal	0
2406	T	A	C	DAC	C	C	DAC	A	T	T	G	C	A	A	C	T	T	C	T	G		2	Multiclonal	0
2407	T	G	T	C	C	C	A	T	T	T	DAC	T	A	A	A	T	T	C	DAC	G		2	Multiclonal	0
2409	X	A	C	C	C	C	DAC	A	T	T	G	C	A	C	C	T	T	C	T	G		1	Monoclonal	1
2428	C	A	C	C	X	C	DAC	A	T	T	G	C	A	C	C	T	T	C	T	G		1	Monoclonal	1
2429	C	G	T	C	C	C	DAC	DAC	T	T	G	T	A	A	C	T	T	C	T	G		2	Multiclonal	0
2505	T	A	C	T	C	C	DAC	A	T	T	G	C	A	A	C	T	T	C	T	G		1	Monoclonal	0
2524	C	A	C	DAC	X	C	DAC	A	T	T	G	C	A	A	C	T	T	C	T	G		2	Multiclonal	1
2533	C	A	C	C	X	C	DAC	A	T	T	G	C	A	A	C	T	T	C	T	G		1	Monoclonal	1
2541	X	A	C	T	C	C	DAC	A	T	T	G	C	A	C	C	C	T	C	T	X		1	Monoclonal	2
2545	C	G	T	C	C	C	DAC	A	T	T	G	T	A	A	A	T	T	C	DAC	G		2	Multiclonal	0
2555	T	G	C	C	C	C	A	A	T	T	G	T	A	A	C	T	T	C	T	G		0	Monoclonal	0
